# Supplementary material for: Incidence and Outcomes of Vertebral Compression Fracture Among Patients Infected with COVID-19
Source: J Clin Med. 2024 Dec 22;13(24):7830. doi: 10.3390/jcm13247830 (PMC11680045; doi:10.3390/jcm13247830)
Supplement: Supplementary file 1 [file jcm-13-07830-s001.zip]

Archive with 1 entries (1 files):
- jcm-3327563-supplementary.pdf
